# Supplementary material for: Visualisation of exhaled breath metabolites reveals distinct diagnostic signatures for acute cardiorespiratory breathlessness
Source: Sci Transl Med. Author manuscript; Available in PMC 2022 Nov 28. (PMC7613858; doi:10.1126/scitranslmed.abl5849)
Supplement: Supplementary aux table 1 [file EMS156250-supplement-Supplementary_aux_table_1.xlsx]

## Sheet: Sheet2
AUC	AUC 95% CI	P	Sensitivity	Sensitivity 95% CI	Specificity	Specificity 95% CI	PPV	PPV 95% CI	NPV	NPV 95% CI	Score	Cohort
0.882	(0.831,0.933)	0	0.846	(0.758,0.934)	0.79	(0.734,0.846)	0.567	(0.468,0.666)	0.94	(0.905,0.976)	Acute Asthma	Pooled
0.863	(0.808,0.918)	0	0.782	(0.673,0.891)	0.805	(0.751,0.858)	0.512	(0.405,0.619)	0.934	(0.897,0.97)	Acute COPD	Pooled
1	(1,1)	0	1	(1,1)	0.995	(0.986,1.005)	0.982	(0.947,1.017)	1	(1,1)	Healthy	Pooled
0.909	(0.849,0.969)	0	0.861	(0.748,0.974)	0.878	(0.835,0.92)	0.525	(0.398,0.653)	0.976	(0.955,0.997)	HF	Pooled
0.908	(0.863,0.953)	0	0.778	(0.667,0.889)	0.938	(0.906,0.971)	0.764	(0.651,0.876)	0.943	(0.911,0.974)	Pneumonia	Pooled
Model 2 (Multinomial)
101 VOC biomarkers + the following
(1)Smoking status category (current, ex-smoker, never smoker), (2) time between admission and breath test in hours, and (3) prior exposure to antibiotics or steroids as a binary outcome and (4) total mEWS-2 score
